# Supplementary material for: Rapid expansion of the invasive oyster Crassostrea gigas at its northern distribution limit in Europe: Naturally dispersed or introduced?
Source: PLoS One. 2017 May 9;12(5):e0177481. doi: 10.1371/journal.pone.0177481 (PMC5423667; doi:10.1371/journal.pone.0177481)
Supplement: S1 Appendix — (XLSX) [file pone.0177481.s001.xlsx]

## Sheet: Sheet1
Sample Name	Population	L10	L10	Cgsili44	Cgsili44	AMY	AMY	L48	L48	CGE009	CGE009	CG49	CG49
D01	DA	135	141	345	349	200	208	120	128	122	124	134	170
D02	DA	129	139	349	349	200	208	114	158	122	124	144	158
D03	DA	111	129	351	357	200	200	120	120	118	122	142	150
D04	DA	135	139	345	357	236	254	124	132	118	118	134	172
D05	DA	111	141	351	357	208	220	96	122	118	122	138	150
D06	DA	157	167	347	347	228	228	122	134	122	122	128	134
D07	DA	129	133	341	357	226	226	128	128	122	122	132	180
D08	DA	129	131	347	353	206	210	122	146	118	122	150	158
D09	DA	111	111	353	353	220	226	120	120	118	122	138	148
D10	DA	113	113	351	363	210	230	96	120	122	124	158	170
D11	DA	129	135	351	351	226	228	120	120	124	126	134	158
D12	DA	139	141	343	351	200	236	132	142	122	122	144	150
D13	DA	131	135	349	357	224	242	120	120	118	122	134	148
D14	DA	113	127	351	357	210	230	122	132	122	122	158	180
D15	DA	131	141	345	347	200	228	120	126	120	122	134	150
D16	DA	123	135	343	355	220	228	126	128	122	126	134	148
D17	DA	139	159	347	353	208	230	122	126	122	122	144	148
D18	DA	111	149	345	351	228	228	122	122	122	126	158	180
D19	DA	137	141	347	347	206	228	96	122	122	122	144	144
D20	DA	135	139	349	349	220	228	132	132	122	122	148	158
D21	DA	157	159	353	353	224	224	116	158	118	118	134	138
D22	DA	135	135	347	347	220	238	116	122	122	124	150	150
D23	DA	131	135	347	357	238	238	104	126	118	118	138	148
D24	DA	139	155	347	353	230	230	138	140	116	122	134	134
D25	DA	131	139	339	351	200	224	108	134	120	122	138	158
D26	DA	113	139	347	347	200	238	128	128	118	122	148	158
D27	DA	111	155	347	347	200	230	128	138	122	124	134	144
D28	DA	129	129	349	349	200	230	126	132	122	122	170	170
D29	DA	111	141	347	347	200	200	132	132	118	124	148	148
D30	DA	129	163	349	355	210	218	122	140	118	122	158	182
D31	DA	113	129	355	355	230	236	122	142	122	122	176	176
D32	DA	113	135	345	351	224	296	122	126	122	122	150	158
D33	DA	121	157	347	355	200	230	140	140	118	122	134	158
D34	DA	139	145	343	349	200	228	116	128	116	122	170	180
D35	DA	111	145	349	351	200	220	126	126	122	126	158	180
D36	DA	127	129	351	351	208	236	108	116	122	122	134	156
D37	DA	121	141	347	347	210	236	126	136	118	124	158	180
D38	DA	111	125	351	351	200	208	96	96	118	122	144	158
D39	DA	149	153	349	357	200	206	122	136	118	122	180	180
D40	DA	129	159	345	345	200	224	116	136	120	122	148	148
D41	DA	123	167	347	351	230	230	126	126	122	126	158	158
D42	DA	109	157	347	347	200	214	116	134	108	116	158	158
D43	DA	113	139	347	351	200	230	126	158	116	124	134	142
D44	DA	123	157	345	345	200	236	142	156	122	122	176	176
D45	DA	149	157	347	355	200	228	126	140	118	122	144	148
D46	DA	141	149	351	355	200	238	122	158	122	122	150	150
D47	DA	117	137	357	357	196	208	96	128	118	122	144	148
D48	DA	113	145	349	351	234	234	110	134	118	122	134	134
D49	DA	135	163	349	353	200	226	122	144	122	122	152	174
D50	DA	119	135	345	351	228	242	120	120	122	122	150	158
B01	NB	135	157	347	347	228	296	130	130	124	126	148	148
B02	NB	111	141	347	355	224	296	122	128	120	124	136	140
B03	NB	129	141	357	357	224	226	96	134	120	122	134	148
B04	NB	111	139	351	351	228	260	116	122	120	122	-1	-1
B05	NB	141	157	347	357	230	296	130	134	124	124	148	148
B06	NB	123	141	349	357	218	226	130	134	118	126	138	148
B07	NB	141	141	347	355	230	238	96	122	118	122	158	158
B08	NB	111	129	351	355	200	218	130	134	118	126	134	144
B09	NB	111	141	357	357	220	234	126	128	118	124	134	134
B10	NB	111	141	351	351	208	230	122	130	118	126	148	148
B11	NB	135	157	349	357	224	230	96	130	126	126	158	176
B12	NB	129	141	347	347	230	230	96	130	118	124	134	134
G01	NG	141	157	347	347	226	230	134	138	122	126	158	170
G02	NG	117	137	355	355	224	234	100	100	116	116	148	158
G03	NG	167	167	343	343	224	224	96	134	118	124	158	158
G04	NG	111	127	345	347	210	234	140	144	118	126	174	174
G05	NG	135	141	347	347	200	238	122	140	118	122	144	174
G06	NG	145	163	351	355	200	224	122	128	118	126	132	140
G07	NG	125	137	-1	-1	200	240	134	138	122	122	136	170
G08	NG	135	145	347	349	196	232	126	130	118	124	142	150
G09	NG	141	163	351	351	200	210	122	134	118	118	134	144
G10	NG	121	163	351	351	200	206	126	138	116	122	148	150
G11	NG	119	141	355	357	208	208	108	126	120	120	140	144
G12	NG	125	129	343	349	210	228	96	116	120	124	144	144
G13	NG	167	167	343	343	200	226	158	158	122	122	138	158
G14	NG	135	135	355	357	220	244	132	132	122	122	132	132
G15	NG	113	135	347	347	200	236	138	158	122	122	148	170
G16	NG	111	149	345	349	200	228	114	140	122	122	150	158
G17	NG	113	149	349	351	232	240	122	128	120	124	162	162
G18	NG	131	143	349	353	218	226	136	150	120	120	134	158
G19	NG	113	131	343	343	224	226	100	120	124	124	132	134
G20	NG	111	111	-1	-1	208	208	104	122	122	124	144	170
G21	NG	123	135	351	357	200	220	96	158	122	124	144	148
G22	NG	139	139	347	349	238	238	130	138	118	126	148	150
G23	NG	149	173	-1	-1	228	228	96	132	122	126	132	180
G24	NG	111	141	343	353	240	260	118	128	122	122	150	150
G25	NG	139	163	345	351	200	244	116	142	118	124	134	158
G29	NG	111	139	349	357	208	230	122	142	122	126	134	144
G30	NG	137	163	345	351	220	238	96	110	124	124	168	170
G31	NG	121	131	351	351	206	224	96	134	122	122	148	148
G32	NG	135	139	349	357	200	238	104	138	122	122	148	148
G33	NG	117	127	349	349	206	228	120	134	122	126	148	184
G34	NG	111	155	349	351	200	228	126	136	124	124	134	134
G35	NG	121	137	347	347	200	230	122	156	118	124	148	180
G36	NG	113	141	349	351	200	228	96	136	122	124	134	180
G37	NG	113	167	347	353	200	214	96	116	120	124	138	138
G38	NG	149	163	343	349	226	226	126	140	122	122	142	142
G39	NG	149	157	353	353	228	236	122	132	118	124	138	138
G40	NG	109	131	347	349	224	238	104	122	122	124	134	134
G41	NG	111	129	349	349	200	230	114	126	122	124	148	158
G42	NG	167	167	357	357	226	238	120	132	122	124	136	136
G43	NG	135	157	351	351	226	234	142	156	122	122	170	170
G44	NG	121	141	357	357	210	220	122	126	118	118	134	144
G45	NG	135	149	345	347	220	228	128	158	122	122	134	148
G46	NG	113	113	351	357	224	230	126	142	122	122	144	148
G47	NG	149	149	351	357	240	240	158	158	118	120	158	180
G48	NG	111	137	347	351	200	296	128	132	124	126	134	134
G49	NG	111	121	347	357	200	224	108	144	118	122	134	142
G50	NG	135	163	345	353	200	200	126	126	108	120	158	158
G51	NG	129	129	351	355	214	220	104	134	122	122	134	150
G52	NG	145	145	349	351	200	224	114	128	120	122	148	148
G53	NG	111	123	351	357	200	228	122	144	118	124	148	170
I01	NI	151	157	347	351	220	220	96	126	118	124	136	170
I02	NI	139	141	351	351	208	226	128	156	116	116	-1	-1
I03	NI	125	135	349	349	200	224	124	124	120	124	158	158
I04	NI	131	149	351	351	200	226	132	158	122	124	180	180
I05	NI	113	127	343	349	200	220	104	138	122	124	148	148
I06	NI	127	139	343	343	240	246	96	134	118	122	138	148
I07	NI	111	141	351	351	200	234	96	134	118	122	138	138
I08	NI	131	149	347	351	226	226	122	126	122	124	142	170
I09	NI	111	145	345	351	200	200	116	134	120	120	132	150
I10	NI	145	149	357	357	200	212	128	128	118	122	136	136
I11	NI	135	167	353	353	200	228	96	114	122	124	134	138
I12	NI	111	159	345	345	200	228	122	122	116	122	136	136
I13	NI	139	157	349	353	200	254	124	138	118	122	134	148
I14	NI	119	139	345	349	200	220	122	144	124	124	134	170
I15	NI	141	163	351	351	228	228	96	122	122	124	138	138
I16	NI	123	135	349	351	220	220	138	138	118	120	134	148
I17	NI	111	141	347	347	200	224	122	134	122	122	138	148
I18	NI	113	157	351	351	212	260	116	126	116	122	134	134
I19	NI	111	129	355	355	210	228	96	96	118	122	134	160
I20	NI	149	167	349	355	200	246	126	132	118	126	138	148
I21	NI	129	135	355	355	200	200	120	136	118	118	158	180
I22	NI	121	137	349	349	208	220	114	142	118	118	148	148
I23	NI	137	141	349	357	200	208	118	142	122	126	138	144
I24	NI	113	139	343	351	220	234	104	142	118	122	148	180
I25	NI	111	125	353	353	206	214	120	156	122	122	138	148
I26	NI	139	167	347	347	212	226	132	158	120	122	134	140
I27	NI	131	163	345	355	208	296	140	140	118	122	132	148
I28	NI	165	165	347	347	200	240	122	146	120	124	134	150
I29	NI	121	167	353	353	220	238	128	128	122	124	148	148
I30	NI	157	167	357	357	220	220	114	140	122	122	134	148
I31	NI	121	135	345	351	230	260	96	122	116	122	148	170
I32	NI	121	135	353	353	226	226	132	140	122	126	148	158
I33	NI	139	167	349	351	200	230	122	138	122	122	148	148
I34	NI	143	163	353	357	220	236	122	126	116	124	134	134
I35	NI	139	145	347	347	220	234	120	126	122	122	134	148
I36	NI	121	135	351	353	228	228	126	128	122	122	150	180
I37	NI	135	149	347	347	212	260	130	156	116	120	138	148
I38	NI	149	151	345	353	228	296	128	134	124	126	148	148
I39	NI	141	163	351	357	200	230	122	134	118	124	138	148
I40	NI	109	163	351	351	200	200	132	138	122	122	136	136
I41	NI	111	141	349	349	224	236	122	140	118	118	134	134
I42	NI	135	163	353	357	228	228	134	158	118	122	144	150
I43	NI	157	173	345	349	200	260	114	122	120	122	144	144
I44	NI	139	141	351	351	206	240	122	140	122	122	148	180
I45	NI	135	163	339	351	200	200	140	158	122	122	136	180
I46	NI	123	153	345	345	224	238	132	132	120	126	148	150
I47	NI	139	163	353	353	200	234	122	158	122	124	140	140
I48	NI	139	149	347	349	226	226	122	122	122	122	134	148
I49	NI	125	141	351	351	200	220	126	142	122	122	150	150
I50	NI	111	129	345	351	200	220	122	144	122	122	158	170
Y01	NO	139	145	343	355	246	246	122	140	124	124	134	144
Y02	NO	139	139	343	351	206	234	122	134	118	122	134	148
Y03	NO	123	145	343	353	214	220	128	140	122	122	138	180
Y04	NO	113	113	347	353	200	224	122	126	116	118	148	148
Y05	NO	139	145	351	351	228	244	122	134	118	122	132	148
Y06	NO	141	145	343	355	220	220	118	142	118	124	148	148
Y07	NO	117	125	351	351	200	228	126	134	120	120	158	170
Y08	NO	139	145	351	357	240	240	134	156	118	124	136	158
Y09	NO	131	145	347	351	206	234	108	122	118	118	148	170
Y10	NO	139	163	351	357	228	296	116	140	116	126	134	158
Y11	NO	121	167	351	355	200	230	116	122	122	122	134	170
Y12	NO	139	145	349	357	210	296	126	134	116	124	174	174
Y13	NO	135	141	347	347	200	200	120	144	122	122	158	180
Y14	NO	139	139	347	357	200	210	122	140	116	122	132	134
Y15	NO	131	131	347	357	200	234	122	140	118	122	134	134
Y16	NO	139	139	343	357	206	234	122	134	118	122	134	134
Y17	NO	111	137	349	355	226	232	118	134	102	124	138	138
Y18	NO	121	163	343	351	200	200	96	134	122	124	176	176
Y19	NO	149	157	349	349	232	232	122	126	118	122	138	138
Y20	NO	123	141	343	357	200	206	134	136	122	124	148	150
Y21	NO	111	129	349	353	200	200	96	138	118	124	148	148
Y22	NO	121	135	347	353	210	220	126	142	118	122	134	134
Y23	NO	129	141	349	355	224	230	122	126	116	122	180	180
Y24	NO	139	141	347	355	200	228	96	128	122	122	134	134
Y25	NO	149	149	351	357	220	244	122	140	116	118	134	148
Y26	NO	137	157	351	355	200	220	126	140	118	122	138	138
Y27	NO	111	157	345	351	226	240	120	134	122	122	134	148
Y28	NO	139	149	347	355	200	244	122	134	122	122	148	148
Y29	NO	139	145	345	351	200	296	122	140	118	118	134	148
Y30	NO	129	135	351	355	220	230	96	126	124	124	158	170
Y31	NO	139	139	347	347	200	296	122	156	122	122	132	158
Y32	NO	131	151	345	345	200	240	120	142	122	124	158	158
Y33	NO	139	157	349	351	220	224	122	140	120	122	138	158
Y34	NO	129	137	351	355	200	206	122	126	118	122	138	138
Y35	NO	141	167	347	347	200	240	122	128	122	124	132	170
Y36	NO	167	167	351	357	200	296	128	134	118	122	132	148
Y37	NO	139	167	357	357	206	296	128	138	118	122	132	170
Y38	NO	111	135	349	353	226	226	120	120	120	122	134	164
Y39	NO	137	167	349	349	200	200	122	158	118	122	132	148
Y40	NO	121	149	349	349	224	260	126	132	118	118	144	144
Y41	NO	127	159	351	355	200	240	114	114	118	122	148	158
Y42	NO	135	135	351	351	206	228	122	140	116	126	134	184
Y43	NO	139	153	347	363	224	246	96	128	120	124	134	158
Y44	NO	139	139	347	357	200	228	122	134	118	122	134	158
Y45	NO	139	139	347	351	200	228	142	144	118	122	134	158
Y46	NO	145	145	351	355	206	244	122	126	120	122	152	152
Y47	NO	113	139	347	357	234	234	122	128	122	122	148	148
Y48	NO	139	145	347	349	200	244	126	142	122	122	148	148
Y49	NO	137	137	357	357	206	244	134	158	122	122	132	134
Y50	NO	145	145	343	357	200	200	122	128	118	122	158	158
S01	SS	111	133	351	357	228	238	140	158	122	122	158	166
S02	SS	111	145	351	351	200	230	116	128	120	124	138	138
S03	SS	123	141	355	355	228	296	128	128	118	122	-1	-1
S04	SS	141	141	349	351	200	218	124	132	116	126	148	148
S05	SS	121	145	351	357	214	230	120	132	122	122	132	158
S06	SS	121	153	345	345	228	228	126	134	108	124	138	158
S07	SS	125	167	345	349	226	296	114	128	118	118	138	138
S08	SS	149	167	351	357	200	228	122	134	122	122	148	148
S09	SS	145	155	345	355	200	228	116	128	116	120	142	142
S10	SS	113	145	345	345	228	256	120	134	122	122	154	158
S11	SS	145	163	351	355	216	228	110	116	118	126	158	158
S12	SS	113	135	347	351	212	242	96	122	122	122	134	158
S13	SS	121	167	347	351	220	236	120	130	122	122	148	158
S14	SS	129	161	347	349	216	220	116	116	120	124	128	138
S15	SS	141	155	349	351	200	232	134	138	118	118	138	170
S16	SS	141	157	351	357	200	238	122	132	120	124	148	148
S17	SS	129	131	351	351	200	228	122	136	122	122	148	158
S18	SS	137	167	355	357	226	296	138	142	122	122	148	148
S19	SS	125	141	351	351	228	244	124	128	122	122	148	180
S20	SS	111	111	347	357	228	296	116	140	122	122	144	158
S21	SS	129	135	347	357	200	220	96	138	122	122	176	176
S22	SS	123	123	349	349	220	234	122	126	120	122	174	174
S23	SS	111	133	337	345	224	242	116	116	122	122	158	158
S24	SS	113	157	351	355	200	210	96	116	122	124	158	184
S25	SS	123	155	347	351	208	236	128	140	118	122	138	180
S26	SS	145	145	349	351	220	260	96	132	118	118	180	180
S27	SS	131	139	351	363	224	238	116	134	120	124	134	180
S28	SS	145	157	351	357	224	260	104	126	122	124	132	144
S29	SS	139	167	355	355	220	228	126	142	118	122	158	158
S30	SS	129	137	345	347	200	236	128	134	118	122	158	180
S31	SS	139	141	341	349	200	248	112	140	124	126	158	180
S32	SS	137	139	351	351	236	242	126	126	118	124	180	180
S33	SS	135	139	345	351	200	200	122	128	118	124	150	158
S34	SS	141	141	345	351	220	230	122	136	122	124	170	170
S35	SS	125	163	351	351	228	238	96	140	118	122	148	158
S36	SS	111	145	343	347	228	228	134	140	118	122	148	148
S37	SS	145	151	347	357	200	234	114	122	118	122	144	148
S38	SS	127	135	357	357	224	224	134	134	118	124	144	158
S39	SS	131	135	351	351	206	224	120	120	122	122	150	180
S40	SS	111	111	349	357	230	240	122	132	120	124	138	158
S41	SS	135	141	349	351	200	244	120	126	122	122	158	180
S42	SS	127	141	351	351	228	228	132	142	118	122	148	148
S43	SS	127	127	345	345	200	234	96	126	118	122	136	150
S44	SS	129	149	355	355	208	244	140	144	122	122	154	154
S45	SS	111	121	353	353	226	230	114	158	118	122	132	170
S46	SS	141	163	351	351	220	242	96	116	122	122	134	170
S47	SS	113	127	351	355	206	234	142	142	118	122	148	148
S48	SS	129	129	351	355	220	240	120	134	122	122	134	134
S49	SS	137	149	339	351	230	260	126	134	118	124	176	176
S50	SS	111	139	347	349	210	214	120	134	108	118	138	164
